# Supplementary material for: Differential and Common Signatures of miRNA Expression and Methylation in Childhood Central Nervous System Malignancies: An Experimental and Computational Approach
Source: Cancers (Basel). 2021 Oct 31;13(21):5491. doi: 10.3390/cancers13215491 (PMC8583574; doi:10.3390/cancers13215491)
Supplement: Supplementary file 1 [file cancers-13-05491-s001.zip]

Archive with 3 entries (3 files):
- Figure S2.pdf
- Supplementary Table 1 (DE miRNAs).xlsx
- Figure S1.pdf
