# Supplementary material for: Differential and Common Signatures of miRNA Expression and Methylation in Childhood Central Nervous System Malignancies: An Experimental and Computational Approach
Source: Cancers (Basel). 2021 Oct 31;13(21):5491. doi: 10.3390/cancers13215491 (PMC8583574; doi:10.3390/cancers13215491)
Supplement: Supplementary file 1 [file cancers-13-05491-s001.zip › Supplementary Table 1 (DE miRNAs).xlsx]

## Sheet: Quantile_Ratios_miRNA
	CNS3	CNS8	CNS31	CNS39	CNS47	CNS55	CNS4	CNS15	CNS32	CNS40	CNS48	CNS56	CNS5	CNS16	CNS49	CNS57	CNS7	CNS17	CNS42	CNS50	CNS18	CNS26	CNS43	CNS51	CNS59	CNS12	CNS19	CNS28	CNS36	CNS44	CNS52	CNS60	CNS68	CNS13	CNS20	CNS29	CNS37	CNS45	CNS53	CNS61	CNS69	CNS14	CNS21	CNS38	CNS46	CNS54	CNS62	CNS70	Mean
	MEDULLOBLASTOMA	ASTROCYTOMA	ATRT	ASTROCYTOMA	MEDULLOBLASTOMA	ASTROCYTOMA	MEDULLOBLASTOMA	ATRT	ASTROCYTOMA	ASTROCYTOMA	MEDULLOBLASTOMA	MEDULLOBLASTOMA	ASTROCYTOMA	MEDULLOBLASTOMA	MEDULLOBLASTOMA	ASTROCYTOMA	EPENDYMOMA	ASTROCYTOMA	CORTICAL DYSPLASIA	EPENDYMOMA	ASTROCYTOMA	MEDULLOBLASTOMA	EPENDYMOMA	ATRT	ASTROCYTOMA	ASTROCYTOMA	MEDULLOBLASTOMA	ASTROCYTOMA	ATRT	ASTROCYTOMA	ASTROCYTOMA	ASTROCYTOMA	MEDULLOBLASTOMA	MEDULLOBLASTOMA	MEDULLOBLASTOMA	EPENDYMOMA	ASTROCYTOMA	MEDULLOBLASTOMA	EPENDYMOMA	MEDULLOBLASTOMA	EPENDYMOMA	ASTROCYTOMA	ASTROCYTOMA	EPENDYMOMA	MEDULLOBLASTOMA	ASTROCYTOMA	ASTROCYTOMA	CORTICAL DYSPLASIA
hsa-miR-649	-2.86711	-1.64043	-2.48248	-2.70524	-2.94495	-2.61424	-2.9057	-2.68006	-2.96068	-2.57647	-2.76968	-2.78754	-2.94138	-2.96722	-2.94517	-2.74552	-2.8876	-2.94901	-2.89971	-2.7862	-2.83215	-2.93938	-2.69695	-2.94158	-2.90969	-2.78818	-2.90493	-2.74939	-2.97861	-2.8736	-2.78873	-2.94811	-2.92609	-2.65035	-2.84208	-2.97496	-2.94375	-2.94887	-2.90463	-2.85072	-2.90762	-2.88931	-2.96161	-2.96352	-2.96407	-2.75361	-2.94188	-2.90305	-2.82779
hsa-miR-130b	-1.78106	-1.90391	-1.86897	-2.14966	-2.21081	-2.04073	-2.14249	-2.10704	-1.94297	-2.16119	-1.98902	-2.1744	-2.10167	-2.10991	-1.46591	-2.12846	-2.14772	-2.18943	-2.02624	-2.1958	-1.91921	-1.91105	-2.10569	-1.98854	-2.01998	-2.17468	-2.20315	-1.98406	-1.92931	-2.22045	-2.03759	-2.18451	-2.15906	-2.1708	-1.94113	-2.17148	-1.83898	-1.95332	-2.19461	-2.09185	-2.18956	-1.86702	-2.19783	-2.17726	-2.01615	-2.13037	-2.17195	-2.18416	-2.0619
hsa-miR-4330	-1.78744	-1.62507	-1.86292	-1.79155	-1.57958	-1.81294	-1.84733	-1.80948	-1.56253	-1.68154	-1.83642	-1.52497	-1.78329	-1.59051	-1.59159	-1.7168	-1.82937	-1.81975	-1.8389	-1.86532	-1.853	-1.76557	-1.75917	-1.60173	-1.82721	-1.85661	-1.78331	-1.6045	-1.56121	-1.36527	-1.84498	-1.81133	-1.59142	-1.86719	-1.83381	-1.86128	-1.5747	-1.8523	-1.68732	-1.84263	-1.82416	-1.83812	-1.79503	-1.84898	-1.56853	-1.57566	-1.86302	-1.84895	-1.74301
hsa-miR-95	-1.18925	-1.8463	-1.73097	-1.38731	-1.86493	-1.71576	-1.6053	-1.74567	-1.80247	-1.86609	-1.65965	-1.68003	-1.71488	-1.82161	-1.45093	-1.58563	-1.7838	-1.85066	-1.84803	-1.50535	-1.81651	-1.67531	-1.59624	-1.85969	-1.72668	-1.60654	-1.86006	-1.85616	-1.68902	-1.73736	-1.77146	-1.85386	-1.62178	-1.83718	-1.58825	-1.80618	-1.55617	-1.85962	-1.75817	-1.85541	-1.61455	-1.72772	-1.85877	-1.75351	-1.86797	-1.83827	-1.85397	-1.86278	-1.72841
hsa-miR-122*	-1.8119	-1.76492	-1.63378	-1.53239	-1.62424	-1.66591	-1.77369	-1.77769	-1.32975	-1.78409	-1.60849	-1.78038	-1.76728	-1.77434	-1.8226	-1.76302	-1.74183	-1.7875	-1.57076	-1.71853	-1.64163	-1.80039	-1.50778	-1.81461	-1.65986	-1.76811	-1.76613	-1.66349	-1.78765	-1.80837	-1.76001	-1.74461	-1.7811	-1.64696	-1.75492	-1.78994	-1.52144	-1.66984	-1.37623	-1.78428	-1.54691	-1.76476	-1.18122	-1.81372	-1.64906	-1.44493	-1.53176	-1.61881	-1.67982
hsa-miR-3123	-1.37887	-1.61874	-1.30419	-1.49276	-1.29571	-1.40252	-1.57576	-1.59683	-1.40861	-1.62594	-1.63737	-1.48695	-1.39707	-1.65527	-1.49118	-1.65549	-1.58973	-0.686847	-1.3794	-1.2484	-1.64548	-1.62981	-1.64435	-1.62815	-1.62568	-1.34672	-1.64723	-1.59261	-1.49356	-1.46655	-1.58373	-1.49583	-1.6289	-1.65924	-1.68221	-1.63929	-1.64178	-1.29836	-1.66647	-1.57281	-1.60698	-1.65248	-1.6813	-1.65967	-1.58678	-1.4798	-1.63034	-1.6198	-1.52987
hsa-miR-582-5p	-1.4013	-1.82039	-1.60704	-1.39048	-1.38129	-1.60722	-1.87836	-1.7816	-0.400898	-0.645175	-1.49859	-1.4012	-1.61589	-1.86115	-1.58953	-1.07743	-1.71862	-1.5276	-1.66143	-1.77981	-1.27639	-1.89101	-1.64246	-1.59934	-1.04988	-1.84235	-1.65205	-1.37706	-1.03374	-1.602	-1.64783	-1.6333	-1.75075	-1.61923	-1.71969	-1.35907	-0.630796	-1.43075	-1.62299	-1.58668	-1.72273	-1.83956	-1.72196	-1.67746	-1.60965	-1.3951	-1.41192	-1.47804	-1.50977
hsa-miR-23b	-1.33547	-1.4722	-1.52456	-1.46911	-1.50654	-1.34696	-1.4529	-1.59877	-1.57929	-1.56989	-1.59236	-1.50971	-1.60451	-1.37639	-1.55497	-1.4287	-1.40985	-1.58458	-1.54507	-1.53805	-1.38442	-1.18036	-1.42007	-1.40716	-1.13287	-1.52127	-1.5582	-1.46926	-1.15406	-1.38113	-1.54705	-1.57895	-1.49087	-1.44479	-1.58441	-1.59756	-1.6016	-1.58625	-1.44655	-1.56963	-1.55586	-1.54438	-1.36403	-1.57292	-1.57965	-1.37243	-1.33016	-1.32825	-1.473
hsa-miR-147	-1.2041	-1.57965	-1.60097	-1.51425	-1.57078	-1.22571	-1.25734	-1.3486	-1.6312	-1.56615	-1.61675	-1.48723	-1.33681	-1.36311	-1.27872	-1.49121	-1.22275	-1.28171	-1.54273	-1.59894	-1.4933	-1.44225	-1.19066	-1.61302	-1.64416	-1.37737	-1.25918	-1.51238	-1.61587	-1.49607	-1.59361	-1.58173	-1.46871	-1.34433	-1.59199	-1.48941	-1.50427	-1.41201	-1.58156	-1.3719	-1.59616	-1.37671	-1.59658	-1.63369	-1.34249	-1.59877	-1.37929	-1.42016	-1.46347
hsa-miR-302b	-1.42182	-1.56328	-1.55431	-1.34385	-1.33654	-1.42776	-1.47095	-1.51605	-1.27537	-1.48103	-1.34656	-1.25341	-1.18126	-1.50756	-1.52904	-1.17424	-1.37064	-1.32054	-1.29403	-1.43484	-1.28309	-1.26825	-1.53957	-1.51993	-1.53913	-1.5109	-1.20418	-1.5004	-1.2905	-1.46423	-1.54687	-1.38432	-1.52792	-1.29803	-1.35372	-1.5345	-1.29606	-1.33022	-1.33724	-1.42063	-1.49035	-1.45314	-1.41896	-1.12901	-1.53416	-1.51634	-1.41819	-1.53636	-1.40519
hsa-miR-214*	-1.44794	-1.46342	-1.42555	-1.40575	-1.29949	-1.47738	-1.40352	-1.35723	-1.49299	-1.51397	-1.25385	-1.36346	-1.48314	-1.49168	-1.48137	-1.36282	-1.45175	-1.39092	-1.40591	-1.23059	-1.48766	-1.50857	-1.34	-1.31035	-1.23016	-1.22586	-1.48676	-1.29505	-1.4776	-1.19756	-1.4509	-1.29415	-1.51594	-1.33981	-1.52781	-1.43542	-1.29955	-1.3685	-1.46097	-1.45985	-1.41255	-1.39392	-1.45114	-1.4861	-1.1191	-1.34072	-1.3726	-1.51426	-1.39595
hsa-miR-125b	-1.41578	-1.43467	-1.43383	-1.38985	-1.28912	-1.25204	-1.44507	-1.34003	-1.39472	-1.35726	-1.40487	-1.39265	0.468939	-1.2551	-1.3418	-1.38866	-1.46455	-1.41423	-1.34255	-1.19826	-1.44272	-1.51868	-1.52223	-1.38775	-1.43323	-1.47135	-1.47263	-1.47869	-1.44131	-1.30918	-1.43173	-1.36217	-1.41491	-1.47135	-1.44318	-1.48274	-1.46812	-1.39695	-1.40682	-1.49109	-1.25039	-1.37047	-1.37747	-1.37574	-1.3572	-1.41053	-1.37733	-1.3179	-1.35771
hsa-miR-3942	-1.36979	-1.19636	-1.44059	-1.04934	-1.12878	-0.57651	-1.43033	-1.43898	-1.19286	-1.09861	-1.2518	-1.38689	-1.32467	-1.25134	-1.43751	-1.26776	-1.45876	-1.45033	-1.41337	-1.45104	-1.44526	-1.42516	-1.38013	-1.41632	-1.43065	-1.44179	-1.42812	-1.32241	-1.21092	-1.02923	-1.39302	-1.4219	-0.949673	-1.27762	-1.16643	-1.41616	-1.45083	-1.16659	-1.46329	-1.44656	-0.861193	-1.4163	-1.48745	-1.25485	-1.48182	-1.43438	-1.46185	-1.20117	-1.31035
hsa-miR-656	-1.04639	-1.38213	-1.20623	-1.33591	-1.27026	-1.32397	-1.31555	-1.35851	-1.32765	-1.35279	-1.3404	-1.36344	-1.32732	-1.36184	-0.775882	-1.34113	-1.26801	-1.31564	-1.34112	-1.30892	-1.29323	-1.34612	-1.0986	-1.34808	-0.870913	-1.35294	-1.27746	-1.07933	-1.27243	-1.33846	-1.15814	-1.08002	-1.12344	-1.29124	-1.27808	-1.14873	-1.05712	-1.22297	-1.31435	-1.32273	-1.04806	-1.35608	-1.1809	-1.3316	-1.34703	-1.33148	-1.30687	-1.32634	-1.25346
hsa-miR-3616-3p	-1.3511	-1.23162	-1.28408	-1.35967	-0.869493	-1.33829	-1.34255	-1.0974	-1.08596	-1.34251	-1.10107	-1.12076	-1.35065	-1.36101	-1.06557	-1.36313	-1.35782	-1.2748	-1.36948	-1.21171	-0.890881	-1.3682	-1.35297	-1.16673	-1.28007	-1.29733	-1.30237	-1.3543	-1.36949	-1.19911	-1.05131	-1.37223	-1.10749	-1.33348	-1.36596	-1.36602	-1.36572	-1.25206	-1.31366	-1.35685	-0.840725	-1.32406	-1.0966	-0.288338	-1.33157	-1.37244	-1.10043	-0.958492	-1.22203
hsa-miR-1234	-0.898807	-1.34486	-1.38897	-1.21212	-1.38487	-1.21126	-0.615028	-1.33265	-1.10232	-1.31648	-1.39552	-1.18392	-1.15813	-1.32146	-1.32879	-1.28515	-1.03037	-1.2393	-1.4013	-1.37947	-1.22477	-0.950929	-1.32592	-1.42937	-1.37657	-0.934558	-1.32658	-1.12068	-1.33045	-1.256	-1.36557	-1.24181	-1.17595	-0.836132	-0.982702	-0.89964	-1.38005	-1.2801	-1.19501	-1.35672	-0.944649	-0.728648	-0.934745	-1.36036	-1.12775	-1.17604	-1.37849	-1.12646	-1.1937
hsa-miR-1226	-1.25205	-0.970437	-1.19617	-1.02275	-1.24117	-1.18751	-1.24597	-1.21258	-1.21965	-1.11212	-0.452037	-1.07871	-1.24594	-1.21692	-1.20056	-1.17389	-1.2413	-1.23281	-0.938006	-1.23721	-0.948226	-1.00025	-1.20836	-1.25513	-1.1008	-1.24201	-1.23904	-1.26982	-1.13502	-1.2277	-1.2249	-1.08918	-1.25353	-1.24914	-1.17236	-0.806173	-1.05889	-1.10934	-1.22377	-1.02013	-0.970131	-0.913561	-0.992777	-1.04502	-1.19727	-1.22429	-0.973326	-1.16861	-1.12493
hsa-miR-4329	-1.27044	-0.982458	-1.1878	-1.24292	-1.22582	-1.24797	-1.25801	-1.20543	-1.23364	-1.01038	-1.24449	-1.21874	-1.26255	-1.23387	-0.9493	-0.984614	-0.999369	-1.20153	-1.24767	-0.859624	-1.14081	-0.901526	-1.05957	-0.898223	-1.21052	-1.24919	-0.971733	-1.24697	-0.991733	-1.25392	-1.25126	-1.22917	-1.20469	-1.28147	-1.13913	-0.491978	-1.23834	-1.22639	-1.21755	-0.980458	-0.690497	-1.26507	-0.725766	-1.17932	-0.955308	-1.23849	-1.09568	-1.24436	-1.11762
hsa-miR-645	-0.905813	-1.133	-0.919061	-1.20552	-0.952028	-1.10311	-1.00075	-1.15126	-1.10116	-0.918421	-1.15981	-1.18117	-1.15099	-1.17911	-1.17226	-1.10014	-1.01373	-1.19069	-1.19004	-0.758449	-1.18476	-1.1522	-1.17039	-1.17079	-1.16301	-1.1585	-1.09863	-1.16107	-1.16034	-0.95959	-1.18607	-1.01441	-1.1968	-0.800048	-1.17601	-1.11033	-1.16302	-1.15313	-0.868338	-0.969586	-1.19585	-1.0525	-1.17537	-1.21033	-1.14704	-1.16041	-1.13208	-1.18117	-1.09913
hsa-miR-592	-1.18261	-0.919165	-1.19852	-1.20516	-1.14469	-1.17879	-1.18742	-1.11268	-1.18402	-0.810414	-0.990548	-1.17214	-1.19375	-1.0971	-1.02239	-0.922425	-0.950654	-1.02312	-1.17248	-1.17702	-1.17933	-1.15066	-1.18612	-0.935298	-1.05506	-1.19358	-1.1659	-1.22063	-1.10873	-1.13587	-1.16927	-1.09974	-1.19671	-1.14203	-1.16906	-0.923104	-1.03144	-1.16611	-0.863973	-1.12557	-0.958552	-0.838644	-0.826036	-0.938412	-0.923525	-1.22887	-1.16181	-1.15368	-1.08527
hsa-miR-3202	-1.11081	-1.13948	-1.16182	-1.14529	-1.08002	-1.10213	-1.17728	-1.11444	-0.822831	-1.07571	-1.12883	-1.12953	-1.03374	-1.1174	-1.14727	-1.06252	-1.14744	-0.903805	-1.15645	-1.11646	-1.19233	-1.10059	-1.14665	-0.733769	-1.15147	-1.16776	-1.12409	-1.11386	-0.96679	-1.09458	-0.897213	-1.13441	-0.942648	-1.15397	-1.13624	-1.19341	-1.0535	-1.02123	-1.15474	-1.12081	-1.15815	-1.04188	-1.16374	-1.1102	-0.878066	-0.960306	-1.11767	-1.16673	-1.08479
hsa-miR-1246	-1.1366	-1.08924	-0.977365	-1.25676	-1.23201	-0.94907	-0.0322025	-0.618245	-1.00882	-1.23023	-1.04878	-1.20788	-0.690705	-0.608941	-0.861826	-1.19393	-0.697821	-0.867485	-1.22147	-1.06124	-1.14133	-0.881686	-1.2548	-1.24513	-1.22898	-0.763637	-1.01489	-0.897088	-1.29268	-1.05979	-1.03881	-1.07464	-1.17792	-0.855681	-0.847979	-0.894626	-0.994248	-1.22549	-1.2655	-1.02658	-1.00871	-0.938384	-1.21048	-0.982805	-1.20905	-1.23961	-1.23379	-1.20059	-1.02491
hsa-miR-584	-0.516691	-1.05571	-1.02922	-1.12742	-0.926488	-0.828134	-1.05825	-1.09046	-1.12399	-1.10755	-1.04613	-1.00015	-0.848808	-1.08628	-1.10503	-1.11409	-0.951141	-1.09938	-0.104437	-1.09494	-1.12726	-1.07642	-0.953275	-0.771704	-1.0633	-1.09214	-1.14123	-0.823408	-1.13017	-1.11991	-1.05476	-1.08136	-0.833909	-1.08078	-1.11835	-1.09227	-1.05777	-1.06725	-0.956415	-0.876568	-1.08599	-0.971486	-0.871918	-1.08158	-1.10392	-1.07716	-0.810128	-1.10918	-0.998831
hsa-miR-576-5p	-0.93552	-0.936834	-1.08321	-0.785193	-0.583272	-0.80881	-1.06221	-1.06949	-1.09003	-1.08527	-0.872613	-0.800415	-1.06516	-0.99994	-0.895199	-1.00122	-1.08145	-0.750555	-0.958762	-0.972003	-0.923859	-1.08232	-0.734419	-0.931571	-1.02165	-1.06503	-0.830987	-0.866963	-1.07295	-1.08287	-1.07158	-1.06112	-1.03601	-1.05626	-1.00839	-0.969351	-1.06009	-1.03597	-1.05639	-0.817707	-1.06546	-1.03016	-1.03835	-1.08103	-0.972859	-0.896928	-0.709371	-0.794139	-0.962728
hsa-miR-4267	-0.764979	-1.07	-0.811535	-1.09955	-0.869703	-0.791982	-1.086	-1.08509	-1.05404	-1.05998	-1.0608	-0.888269	-0.781859	-1.06371	-0.785273	-1.00715	-1.07467	-0.650262	-0.785054	-1.07512	-1.0159	-1.02323	-0.928832	-0.976759	-1.06059	-1.03015	-0.911059	-0.844418	-0.963116	-0.791888	-0.776941	-1.08286	-1.05833	-1.06856	-0.863997	-0.755764	-1.02134	-1.07028	-1.06686	-1.06763	-1.04711	-1.07282	-1.05871	-0.817168	-1.05972	-0.854913	-0.851141	-0.595048	-0.950004
hsa-miR-4317	-0.761843	-0.989579	-1.03619	-0.767341	-1.05011	-0.39063	-0.993587	-1.02126	-1.02947	-1.05163	-0.876241	-0.694925	-0.726998	-0.971281	-0.968525	-1.01691	-0.812988	-0.842236	-1.00787	-0.811893	-0.983376	-0.961409	-1.04762	-0.980741	-1.03242	-0.938973	-1.01801	-0.968411	-1.0259	-0.943347	-1.00702	-0.971467	-1.01961	-0.956367	-1.03055	-0.914879	-1.03637	-0.991751	-0.859137	-1.01946	-1.06188	-1.01581	-1.0243	-0.861823	-0.746472	-0.997674	-1.02399	-0.992063	-0.942757
hsa-miR-542-3p	-1.00856	-0.967479	-0.946382	-0.994816	-0.798279	-0.858177	-0.416024	-0.858125	-0.736381	-1.00419	-0.701283	-1.00935	-0.924173	-0.830472	-0.760811	-0.943214	-0.928202	-0.979659	-0.956074	-0.772095	-0.952147	-0.986835	-0.979731	-0.793127	-0.72024	-0.960123	-0.85887	-0.936037	-1.02326	-0.97536	-0.964302	-0.698695	-1.02136	-0.793817	-1.00155	-0.992913	-0.969494	-0.729053	-0.978388	-0.9938	-0.87845	-0.980859	-1.01836	-0.962529	-0.935538	-0.800926	-0.708685	-0.731463	-0.890409
hsa-miR-96*	-0.787661	-0.523531	-0.989021	-0.93502	-0.769096	-0.924581	-0.976599	-0.775062	-0.9945	-0.974585	-0.761865	-0.877291	-0.982274	-0.608752	-0.682777	-0.938677	-0.975517	-0.978202	-0.97496	-0.711319	-0.974387	-0.713028	-0.843522	-0.904503	-0.991885	-0.790792	-0.751748	-0.939511	-0.877941	-0.956132	-0.770921	-0.963521	-0.967664	-0.932625	-0.972929	-0.865525	-0.9336	-1.01371	-0.986064	-0.715467	-0.981916	-0.838263	-0.928593	-0.968794	-0.690332	-0.991244	-0.961187	-0.734858	-0.877124
hsa-miR-3618	-0.955421	-0.937396	-0.929658	-0.774195	-0.919927	-0.758324	-0.949705	-0.821894	-0.962027	-0.921532	-0.915291	-0.757369	-0.93436	-0.94779	-0.811516	-0.914109	-0.925254	-0.825246	-0.686803	-0.953135	-0.932152	-0.910824	-0.946717	-0.776448	-0.89038	-0.943135	-0.963104	-0.941879	-0.834688	-0.822587	-0.960674	-0.636997	-0.895776	-0.685024	-0.930662	-0.600381	-0.900516	-0.959127	-0.783653	-0.834655	-0.736017	-0.927812	-0.960193	-0.864787	-0.922475	-0.954536	-0.691631	-0.936007	-0.869662
hsa-miR-4270	-0.933796	-0.949126	-0.932733	-0.937528	-0.815059	-0.738487	-0.742593	-0.78274	-0.655638	-0.752171	-0.773546	-0.635586	-0.69794	-0.872982	-0.939426	-0.9528	-0.934701	-0.636576	-0.904167	-0.641448	-0.782135	-0.920005	-0.93957	-0.894725	-0.91261	-0.705681	-0.728726	-0.780793	-0.672314	-0.66405	-0.922802	-0.674796	-0.695463	-0.864411	-0.855704	-0.93917	-0.917933	-0.936161	-0.934012	-0.756711	-0.510691	-0.923904	-0.753316	-0.943326	-0.921399	-0.537729	-0.870047	-0.687579	-0.809892
hsa-miR-149*	-0.530076	-1.12383	-0.76134	-0.663542	-1.10031	-1.15319	-0.153842	-0.411448	-0.870363	-1.13366	-0.637148	-1.01045	0.356997	-0.4853	-0.886147	-1.04701	-0.263109	-0.160803	-1.13464	-0.738119	-0.600352	-0.719618	-1.11737	-0.954397	-1.10653	-0.110717	-0.973859	-0.814303	-1.14037	-1.1367	-1.12749	-1.13259	-0.636501	-0.156644	-0.810045	-0.726601	-1.11323	-0.472002	-0.987645	-1.1216	-1.14098	-0.472002	-1.10696	-0.888258	-0.878859	-0.962345	-0.847065	-1.05569	-0.79621
hsa-miR-106b*	-0.835295	-0.492882	-0.733337	-0.731335	-0.528183	-0.622113	-0.821268	-0.733219	-0.63972	-0.89207	-0.822361	-0.808289	-0.807799	-0.875588	-0.731016	-0.758475	-0.849924	-0.877593	-0.616005	-0.716469	-0.880678	-0.644325	-0.744244	-0.624247	-0.894592	-0.81523	-0.854126	-0.754491	-0.609676	-0.850288	-0.886972	0.23863	-0.852372	-0.878699	-0.901808	-0.849901	-0.722347	-0.841425	-0.836599	-0.888842	-0.870835	-0.833117	-0.728656	-0.846546	-0.901995	-0.349709	-0.819053	-0.874221	-0.75436
hsa-miR-4251	-0.820755	-0.799527	-0.836568	-0.656326	-0.677148	-0.782409	-0.837462	-0.805902	-0.788694	-0.722882	-0.554644	-0.775454	-0.671408	-0.760317	-0.800436	-0.779072	-0.786108	-0.738813	-0.804832	-0.626697	-0.611007	-0.796459	-0.818753	-0.771095	-0.705132	-0.840088	-0.557521	-0.795033	-0.503131	-0.80434	-0.56413	-0.642825	-0.597644	-0.792174	-0.797917	-0.828023	-0.495078	-0.832623	-0.791365	-0.705203	-0.812421	-0.846441	-0.835601	-0.563895	-0.799454	-0.71746	-0.383031	-0.740185	-0.728614
hsa-miR-3614-5p	-0.64371	-0.50474	-0.609542	-0.646451	-0.665886	-0.409944	0.162792	-0.533216	-0.67307	-0.648658	-0.652187	-0.669257	-0.402101	-0.609165	-0.392572	-0.670161	-0.384539	-0.64827	-0.542435	-0.67334	-0.635747	-0.572967	-0.643764	-0.644605	-0.640086	-0.490966	-0.649683	-0.595102	-0.681107	-0.683832	-0.51155	-0.682426	-0.625049	-0.543206	-0.664599	0.44721	-0.423423	-0.652917	-0.655012	-0.67501	-0.441778	-0.631757	-0.648611	-0.644321	-0.556934	-0.622256	-0.423352	-0.418663	-0.550583
hsa-miR-548y	-0.656858	-0.538112	-0.609528	-0.607228	-0.552283	-0.436045	-0.642401	-0.560493	-0.625831	-0.548524	-0.616407	-0.580831	-0.624531	-0.58917	-0.347797	-0.609663	-0.623393	0.447296	-0.555472	-0.610753	-0.28163	-0.49057	-0.583958	-0.419052	-0.595907	-0.630422	-0.595243	-0.525298	-0.591614	-0.615693	-0.0878591	-0.556766	-0.590764	-0.641515	-0.561407	-0.592018	-0.507071	-0.419613	-0.605438	-0.534809	-0.584108	-0.0199566	-0.61299	-0.58654	-0.618305	-0.638223	-0.527737	-0.592657	-0.522816
hsa-miR-4307	-0.441553	-0.520894	-0.505033	-0.409865	-0.572036	-0.592813	-0.581836	-0.327127	-0.494775	-0.446567	-0.412365	-0.446393	-0.582287	-0.44244	-0.432153	-0.472388	-0.573815	-0.428075	-0.117612	-0.391843	-0.34824	-0.449665	-0.604188	-0.236192	-0.470446	-0.609747	-0.556881	-0.459874	-0.590145	-0.430257	-0.609752	-0.605596	-0.290592	-0.544203	-0.33702	-0.549934	-0.304331	-0.575476	-0.588126	-0.482912	-0.603563	-0.588743	-0.325025	-0.417179	-0.516083	-0.46401	-0.476139	-0.504234	-0.473551
hsa-miR-19b	-0.105335	-0.558687	-0.485604	-0.437789	-0.42769	-0.394064	-0.542462	-0.500384	-0.366319	-0.422567	-0.378358	-0.338669	-0.538326	-0.501622	-0.247469	-0.441332	-0.363861	-0.451911	-0.303737	-0.317863	-0.393818	0.117318	-0.42604	-0.394135	-0.406399	-0.502961	-0.352426	-0.517144	-0.417582	-0.429012	-0.48374	-0.435364	-0.454552	-0.415702	-0.517263	-0.518769	-0.489953	-0.457234	-0.379892	-0.408841	-0.0424111	-0.466859	-0.378427	-0.443076	-0.476778	-0.505009	-0.420419	-0.311678	-0.405255
hsa-miR-3675-5p	-0.379455	-0.321112	-0.342948	-0.331458	-0.340521	-0.348728	-0.41375	-0.435455	-0.080103	-0.379631	-0.392486	-0.408413	-0.397319	-0.389926	-0.265212	-0.334622	-0.309591	-0.360097	-0.104179	-0.35703	-0.424055	-0.391953	-0.194321	-0.375124	-0.0134148	-0.416082	-0.392454	-0.40767	-0.219539	-0.267164	-0.200223	-0.23205	-0.41151	-0.405147	-0.246079	-0.401546	-0.411663	-0.343617	-0.403141	-0.333188	-0.143267	-0.427096	0.0750625	-0.266255	-0.417219	-0.381892	-0.246818	-0.33028	-0.319161
hsa-miR-876-5p	-0.257522	-0.320805	-0.440878	-0.411421	-0.442678	-0.280931	-0.411282	-0.436056	-0.413178	-0.253103	-0.218819	-0.387499	-0.403451	-0.420214	-0.125726	-0.0562912	-0.250574	-0.384357	-0.154648	-0.277681	-0.322903	-0.40816	-0.045772	-0.38524	0.0736183	-0.42519	-0.195674	-0.356665	-0.393945	-0.380554	-0.435468	-0.0332293	-0.408975	-0.370585	-0.301362	-0.328145	-0.445372	-0.456872	-0.245267	-0.404733	-0.186334	-0.405356	-0.169429	-0.443627	-0.418934	-0.451212	-0.405392	-0.158925	-0.31785
hsa-miR-410	-0.00946016	-0.381637	-0.238968	-0.29367	-0.415906	-0.394929	-0.196551	-0.380232	-0.39208	-0.275023	-0.434675	-0.408759	-0.234445	-0.155352	-0.393907	-0.365525	-0.378195	-0.434422	-0.393047	-0.397082	-0.399891	-0.19209	-0.0446907	-0.230158	-0.286978	-0.395445	-0.181641	-0.395136	-0.19965	-0.271143	-0.445573	-0.372315	-0.352059	-0.124313	-0.0773036	-0.449422	-0.386127	-0.184602	-0.416104	-0.435808	-0.371064	-0.378039	0.370691	-0.0981234	-0.454935	-0.414241	-0.240312	-0.121885	-0.294213
hsa-miR-643	-0.31116	0.308787	-0.3791	-0.358546	-0.138727	-0.397342	-0.402	-0.407533	-0.333276	-0.384367	-0.351378	-0.323045	-0.123856	-0.411253	-0.0742483	-0.234331	-0.395741	-0.114503	-0.263468	-0.360803	-0.305991	-0.401357	-0.375518	-0.0759712	-0.299093	-0.430433	-0.363507	-0.370612	-0.374938	-0.378395	-0.243851	-0.367231	-0.244206	-0.325842	-0.222346	-0.417384	-0.0995702	-0.115499	-0.367036	0.076802	-0.349774	-0.407147	-0.385083	-0.128234	-0.342295	-0.366647	-0.369922	-0.136069	-0.28423
hsa-miR-4261	-0.397895	-0.136462	-0.3716	-0.361064	-0.286596	-0.298353	-0.353269	-0.245104	-0.267373	-0.138277	-0.367378	-0.150087	-0.125073	-0.397887	-0.333548	-0.340362	-0.199821	-0.388056	-0.101122	-0.398421	-0.386794	-0.408782	-0.329744	-0.316778	-0.204228	-0.149685	-0.389838	-0.352008	-0.120021	-0.136398	-0.328265	-0.40259	-0.183637	-0.192836	-0.390792	0.0652263	-0.379256	-0.354592	-0.219564	-0.343769	-0.0830888	-0.412032	-0.407681	0.17514	-0.325091	-0.345815	-0.37936	-0.303059	-0.276314
hsa-miR-526b*	-0.389384	-0.182616	-0.226321	-0.219047	-0.119791	-0.348518	-0.376999	0.239751	-0.156155	-0.0474422	-0.353836	-0.341437	-0.42816	-0.156832	-0.14186	-0.091558	-0.388839	-0.346634	-0.160436	-0.134846	-0.438754	-0.445944	-0.144022	-0.17549	-0.328397	-0.395946	-0.442465	-0.379513	-0.217347	-0.196293	-0.229338	-0.0876058	-0.230541	-0.401536	-0.437798	-0.252227	-0.233865	-0.0825697	-0.0673357	-0.223429	-0.18394	-0.361674	-0.412588	-0.340564	0.0477455	-0.0762307	-0.17762	-0.319178	-0.24178
hsa-miR-600	-0.234998	-0.269588	-0.310687	-0.307732	-0.199681	-0.0787965	-0.23833	-0.0662254	0.260203	-0.0554867	-0.067183	-0.0559712	-0.110347	-0.155584	-0.300753	-0.299116	-0.0979971	-0.28225	-0.0630292	-0.130303	0.047328	-0.302138	-0.314069	-0.345599	-0.270098	-0.291085	-0.262582	-0.25618	-0.280743	-0.0329281	-0.270835	-0.198212	-0.2939	-0.28768	-0.324125	-0.0156201	-0.285725	-0.249755	-0.126287	-0.104949	-0.26782	-0.297896	-0.336633	-0.147047	-0.324794	-0.110281	-0.29828	-0.283867	-0.199909
hsa-miR-606	-0.296629	-0.28262	-0.301046	-0.299266	-0.0904758	-0.16797	-0.12264	-0.220065	-0.252303	-0.291732	-0.251735	-0.300165	-0.191765	0.0470613	-0.0443166	-0.106677	-0.0244533	-0.256007	-0.212345	-0.284482	-0.314794	-0.239437	-0.23823	-0.0652927	-0.305648	-0.261984	-0.308537	0.450372	-0.185699	-0.263548	-0.15163	-0.00217373	-0.068473	-0.0470016	-0.312119	-0.221644	-0.289296	-0.298255	0.00396289	-0.0428422	-0.279207	-0.273934	-0.299851	-0.279913	-0.264457	-0.23169	-0.265555	-0.234718	-0.192526
hsa-miR-612	-0.135671	-0.11571	-0.16604	-0.0405254	-0.271763	-0.287338	-0.125686	-0.0911982	-0.118556	-0.275039	-0.283471	-0.309882	-0.129286	-0.267466	-0.237914	-0.256421	-0.100821	-0.313398	-0.169902	-0.144651	-0.0264489	-0.138291	-0.129542	-0.0869646	-0.250669	0.0149848	-0.291102	-0.278275	-0.147259	-0.175237	0.151015	-0.219285	-0.304769	-0.124303	-0.273796	-0.277651	-0.0205306	-0.280661	0.160692	-0.218841	-0.282266	-0.105868	-0.271765	-0.275427	-0.283829	0.0296642	-0.328765	-0.0493912	-0.173444
hsa-miR-135a*	-0.175127	-0.194043	-0.198732	-0.00612493	-0.164804	-0.269122	-0.255784	-0.00236287	0.0692568	-0.0846393	-0.0916852	-0.152936	-0.0499323	-0.255089	0.0284747	-0.242839	-0.0534268	-0.255631	-0.289398	-0.0148874	-0.28507	-0.239973	-0.260153	-0.277141	-0.271181	-0.238093	-0.241083	-0.211189	-0.269352	-0.242202	-0.0693313	-0.0892078	-0.0177847	-0.229413	-0.305392	-0.243864	0.121961	-0.202185	-0.263249	-0.290861	-0.247102	-0.0165625	-0.14177	-0.253459	-0.131291	-0.248841	-0.264382	-0.220364	-0.17307
hsa-miR-514b-5p	0.00488323	-0.313376	-0.254081	-0.149369	-0.269105	0.0895705	-0.217706	-0.271276	-0.151407	-0.233146	0.00798631	0.2102	-0.230589	-0.156928	-0.237565	-0.181266	-0.275288	0.0918136	-0.259202	-0.206654	-0.1429	-0.261239	-0.271413	-0.0792836	-0.239449	-0.206149	-0.246324	-0.297877	-0.0177494	-0.116792	-0.0833334	-0.252386	-0.256288	-0.23618	-0.128475	-0.242479	-0.239614	-0.0254103	-0.245377	-0.166589	-0.210742	-0.266138	-0.0403805	0.177946	-0.0686751	-0.0950604	-0.0408642	0.203742	-0.147875
hsa-miR-4276	0.0407133	-0.248217	-0.010648	-0.223415	0.00933728	0.0144322	-0.175942	0.24689	-0.250671	-0.204663	-0.247979	-0.258159	-0.0437904	-0.185616	0.0166478	-0.157929	-0.219564	-0.222762	-0.0472937	-0.21754	-0.0712879	-0.135809	0.0300203	-0.192665	-0.199973	-0.196412	-0.19873	-0.0414853	-0.23607	-0.176127	0.0128954	-0.184175	-0.264489	-0.109902	-0.182758	-0.279019	-0.249768	-0.232734	-0.219415	-0.237539	-0.238852	-0.217372	-0.231232	-0.244132	-0.231641	-0.0541259	-0.0589136	0.00304532	-0.146351
hsa-miR-765	0.0400739	-0.208772	-0.258722	-0.20467	-0.259347	0.00504915	0.239639	-0.0169156	-0.211126	-0.274955	-0.0968633	0.03666	0.27002	-0.014139	-0.178944	-0.256083	0.00740977	-0.247854	-0.0193776	-0.194823	0.04501	-0.235646	-0.215654	-0.255589	-0.125338	0.0436935	-0.272462	-0.171153	-0.204156	-0.275619	0.153066	-0.249473	-0.0555959	-0.00945989	-0.265245	-0.21753	-0.214877	-0.189856	-0.108017	-0.195022	-0.216557	-0.159624	-0.286464	-0.248396	-0.27287	-0.226627	-0.293158	-0.276832	-0.142566
hsa-miR-194*	-0.146235	0.0621028	0.108025	-0.249318	-0.192119	-0.183915	-0.221906	-0.218068	0.042767	-0.226721	-0.221622	-0.175235	-0.240615	-0.241821	-0.193055	-0.143474	-0.241814	-0.124373	0.109701	0.123971	-0.208283	-0.110215	-0.203444	-0.137096	-0.171548	-0.0512906	-0.0960378	-0.241617	-0.218965	-0.191328	-0.244859	0.115125	-0.185813	-0.20388	0.209589	0.0704636	-0.0709771	-0.144346	-0.0345828	-0.0797916	-0.207653	-0.222738	-0.229775	-0.0646205	-0.118792	-0.208721	-0.151681	-0.2113	-0.128915
hsa-miR-3180-3p	-0.127239	-0.115769	-0.129862	-0.146303	-0.177472	-0.186276	-0.175509	0.084621	-0.195868	-0.159202	-0.194258	-0.188369	-0.142357	-0.200807	-0.173939	-0.210401	-0.117085	-0.185394	-0.155114	-0.0166452	-0.198255	0.0829015	-0.170404	-0.193477	-0.197971	-0.129421	-0.175758	-0.155574	0.195482	-0.148366	-0.198675	-0.200831	-0.222349	-0.10423	-0.138308	-0.175406	-0.195032	-0.145947	-0.196422	0.10513	-0.132448	-0.161292	-0.0966708	-0.154643	-0.0917877	-0.0324207	-0.0481522	0.0643448	-0.127692
hsa-miR-25*	0.00267701	-0.144527	-0.115123	-0.220534	-0.0169465	-0.255146	-0.072659	-0.109959	-0.147659	0.0918937	-0.201148	0.106696	-0.146384	-0.162324	-0.19149	0.00647318	-0.226236	-0.235876	-0.251616	0.122376	-0.204359	-0.246196	-0.145902	-0.215585	-0.0957499	-0.0985342	-0.246318	-0.233644	-0.264294	-0.258819	-0.217058	0.0719454	-0.203514	-0.190941	-0.224558	0.0313075	0.00917079	-0.201177	-0.219835	-0.221128	-0.155382	-0.0528737	-0.000690723	-0.0734666	-0.182155	-0.223925	-0.0129852	0.45908	-0.120523
hsa-miR-1204	-0.129803	-0.045014	-0.190135	0.0284271	-0.198423	-0.158443	-0.159698	-0.0902287	-0.201547	-0.0110893	0.00665686	0.063866	0.0238008	-0.199727	0.0785188	0.223093	-0.13995	-0.211245	-0.121949	-0.0375669	-0.211452	-0.182576	-0.210808	-0.16848	-0.206291	-0.182153	-0.191815	0.00501263	-0.0663685	-0.0665004	-0.168378	-0.171344	-0.23072	-0.0537877	-0.214237	0.0167792	-0.194912	-0.193948	0.0571659	-0.21991	-0.163926	-0.129913	0.031846	-0.204649	-0.20803	-0.169922	-0.185649	-0.0930287	-0.113509
hsa-miR-3672	-0.210834	-0.19109	0.0544693	0.127153	-0.223562	-0.0713719	0.17725	0.0287362	-0.207425	-0.0160326	0.273503	-0.173995	-0.0709273	-0.178262	-0.136486	-0.217481	0.0500988	0.0113925	-0.231658	-0.107341	-0.199679	-0.162231	-0.232239	0.1234	-0.178774	-0.203915	-0.181454	-0.115391	-0.218596	-0.21237	-0.00586022	-0.184031	-0.161207	-0.23474	-0.160843	-0.201195	-0.172957	-0.121648	0.0349535	-0.0705815	-0.173631	-0.184502	-0.201393	-0.0605463	-0.066431	0.181326	-0.175374	-0.233841	-0.105992
hsa-miR-34c-3p	-0.106826	-0.224621	-0.195792	-0.185553	-0.022872	-0.0534194	-0.0251227	-0.195619	-0.157912	0.213489	-0.177061	-0.209262	-0.183068	-0.0185242	-0.0136697	-0.147032	-0.177659	-0.184556	-0.100051	-0.195572	-0.0768641	-0.133869	-0.205214	0.0233135	-0.170523	-0.166179	0.335395	-0.158443	-0.183702	0.0138331	-0.035564	-0.177128	-0.124382	0.0155926	-0.158044	0.0818703	-0.241693	-0.163474	-0.149454	-0.130813	0.229498	-0.109801	-0.201647	-0.197977	-0.182546	-0.0199347	-0.183163	-0.115193	-0.103059
hsa-miR-9*	-0.181884	-0.0671357	-0.186911	-0.0490389	-0.0908635	-0.0877199	-0.145559	-0.191819	-0.137191	-0.172149	0.00845317	-0.176672	-0.197913	-0.134292	-0.046663	0.0602693	-0.181804	-0.180056	0.319553	-0.148694	-0.118872	-0.198553	0.191343	-0.190892	-0.220408	-0.159502	-0.160999	-0.169322	-0.0570664	-0.21423	-0.00604212	-0.172178	-0.0631842	0.0672641	-0.0301468	-0.165542	-0.214994	-0.0886346	-0.176201	-0.193793	-0.0559416	-0.050221	0.06343	-0.187072	0.0533584	-0.208132	-0.194479	-0.0147325	-0.10258
hsa-miR-3622b-5p	-0.159011	-0.00026377	-0.0303382	-0.0854321	-0.0488512	-0.147753	0.0575943	-0.0386157	-0.177232	0.0514564	-0.183179	0.0593762	-0.140357	-0.191893	-0.155481	-0.178462	0.0967542	-0.215355	-0.146455	-0.197172	-0.194526	-0.192436	-0.0481104	-0.0258037	-0.171355	-0.1852	-0.210286	-0.166674	-0.131177	0.0596033	-0.204411	-0.173774	0.0424081	-0.193223	-0.197749	-0.134407	-0.187363	-0.137854	-0.0143877	-0.195226	0.0663906	-0.06014	-0.147784	0.171276	-0.0439059	-0.0342266	-0.0818368	-0.178274	-0.100023
hsa-miR-489	0.138334	0.0452554	-0.00818683	-0.167982	-0.119939	0.213841	-0.192035	-0.166775	-0.176823	-0.0920956	-0.13781	-0.112683	0.0540579	-0.201118	-0.207362	-0.187114	-0.159584	-0.18919	-0.0811908	-0.15925	-0.201909	-0.0370356	-0.133489	-0.00419365	-0.184333	-0.0931671	-0.17301	-0.0282716	-0.0869043	-0.120556	-0.185071	-0.139704	0.0320695	-0.194769	-0.12811	-0.196158	0.0105691	-0.146941	-0.0182887	0.0250886	-0.199155	0.075127	-0.23155	-0.19785	-0.10991	-0.0315429	0.0493429	-0.222116	-0.0995727
hsa-miR-491-3p	-0.209392	0.0888658	0.0383402	-0.00879714	-0.163809	-0.17297	-0.178117	0.0402107	-0.105279	-0.201814	-0.209476	-0.207551	-0.208328	-0.212052	-0.109501	-0.063544	-0.191276	-0.0975626	-0.0169356	-0.0319393	-0.0681418	0.0155908	-0.129962	0.0145967	-0.200208	-0.145292	-0.0224492	-0.216936	-0.127589	0.0618959	-0.164428	-0.172088	0.350935	-0.199891	-0.192633	-0.208496	0.083356	-0.104949	-0.211181	-0.193301	0.0178093	-0.189085	0.0368897	0.0512475	-0.166259	-0.189904	-0.0907584	-0.181639	-0.0992457
hsa-miR-770-5p	-0.197863	0.0441579	0.113028	-0.0860965	-0.14899	-0.180831	-0.0930436	-0.179796	-0.0604815	-0.114596	0.0237882	-0.119656	-0.212106	-0.211104	-0.0320298	-0.152613	-0.209729	-0.127862	-0.101591	0.270192	-0.176117	-0.116353	-0.0448043	0.00226663	-0.161048	0.0648587	-0.131901	0.0204928	-0.149717	-0.161978	-0.171768	-0.142257	0.0371026	-0.160591	-0.147716	-0.182905	-0.159089	-0.235381	-0.187176	-0.191118	0.138287	0.104377	-0.0618399	-0.0145249	-0.185819	-0.01896	-0.195597	-0.167163	-0.0952846
hsa-miR-128	-0.131715	-0.181615	0.107908	-0.12826	0.0474189	0.0184915	-0.159773	-0.165647	0.0496872	-0.132398	0.0152303	-0.1316	-0.076428	-0.152396	-0.150791	-0.154276	-0.139697	0.0570106	-0.141775	0.00932004	-0.143081	-0.108038	-0.153896	0.0328138	-0.11003	-0.136907	-0.113356	-0.149516	-0.170492	-0.121714	0.152791	-0.139172	0.078165	-0.00470252	-0.0871	-0.13364	0.13514	-0.166536	0.0643702	-0.152984	-0.131183	-0.14654	-0.102669	-0.152282	-0.135856	-0.164291	-0.131018	-0.139116	-0.0848363
hsa-miR-3655	-0.096702	-0.11724	-0.157328	-0.108725	-0.105992	-0.110612	-0.141514	0.05026	-0.0876834	-0.0629628	-0.0980914	-0.128754	-0.0913189	-0.0838663	-0.133535	-0.152267	-0.123747	-0.0418388	-0.0898744	-0.0953243	-0.125	-0.158035	0.170672	0.277452	-0.0475998	-0.124423	0.0830263	-0.167965	-0.122157	-0.111247	-0.120752	-0.154818	-0.131115	-0.158052	0.178972	-0.10967	-0.117024	-0.1265	-0.0986043	-0.113563	0.0821485	-0.132612	0.128675	-0.00197953	-0.11362	-0.130731	0.0266843	-0.171934	-0.0743102
hsa-miR-520a-3p	-0.144385	-0.0829316	0.0455243	-0.0917834	-0.139023	-0.0397599	-0.128107	-0.0686802	-0.0710924	0.0964037	-0.148169	-0.138447	0.262772	-0.0716206	0.027805	0.016666	-0.141434	-0.0467875	-0.144167	0.0137791	-0.148233	-0.160127	-0.152923	0.0731565	-0.131363	-0.149942	-0.154482	-0.0736378	-0.077188	0.0473928	0.0139846	-0.114741	-0.120914	-0.136536	-0.141212	-0.111293	0.0355668	-0.0545767	-0.126443	-0.152154	-0.139732	-0.114071	-0.103052	0.119451	-0.0939056	-0.129351	-0.1382	-0.0818127	-0.0731203
hsa-miR-214	-0.0408045	-0.0429671	-0.000681896	0.362095	0.16093	-0.0224842	0.121041	-0.0549937	0.100192	-0.0195243	-0.00329267	-0.0179451	0.0853186	-0.0586622	0.208695	0.0129686	0.00455805	0.240267	0.00840083	0.135836	-0.0129708	-0.0376119	-0.051351	0.141208	-0.016548	0.00209486	0.0138184	0.158412	-0.0495462	0.210548	0.140935	0.232979	-0.0755368	0.0632388	-0.00156812	0.298777	-0.0128409	0.0967919	-0.0202125	0.205723	0.195705	0.0290358	0.0836919	0.2488	0.16442	-0.058229	-0.0196152	0.0687853	0.0662058
hsa-miR-183	-0.0196141	0.104003	0.223359	-0.049336	0.122099	0.234954	0.0149436	-0.0585809	-0.0453229	0.0174546	0.150477	0.0647122	-0.0191268	-0.0816116	0.0962866	0.121708	0.134735	-0.0356086	-0.0507136	0.219679	-0.0913523	-0.0417325	0.154504	0.121296	0.114554	0.00944082	0.189271	-0.0386828	0.133403	-0.0616724	-0.0429844	0.282101	0.198168	-0.03568	0.0306448	0.223938	0.294087	-0.0163157	0.101072	-0.0769899	-0.00295552	0.0860277	-0.0590464	0.0509935	0.103638	0.10423	0.117368	0.209715	0.0666987
hsa-miR-580	-0.000955382	-0.0288583	0.185724	0.0293866	0.325272	0.123274	-0.0335605	-0.0261891	-0.00591911	-5.75863e-05	0.261801	-0.0667902	-0.05176	-0.00963147	0.133655	0.091288	-0.0526626	-0.00243273	-0.0326379	0.113974	0.0716586	-0.0255346	0.0714612	-0.0401373	0.25486	-0.00824032	0.195362	0.351955	0.0730871	0.0407528	0.0985439	0.00282453	0.00738449	-0.00426814	0.131371	0.20133	0.232505	0.154609	-0.0355139	0.204769	-0.00715794	0.0240132	0.258947	-0.00480271	-0.0480788	0.124244	0.0308817	-0.0350924	0.0682219
hsa-miR-1182	-0.0420131	0.0936168	0.0621545	-0.00681957	0.0450148	0.221628	0.0908557	-0.0245013	0.142018	0.125632	0.360596	0.132998	-0.017359	-0.00599836	0.436252	-0.0354222	0.0975312	-0.00830142	0.201993	0.0482636	0.0240714	-0.0167267	0.0747446	-0.0780801	0.00492107	-0.00741164	-0.00851228	0.177179	0.0240331	0.139669	0.141492	0.19383	-0.0587817	0.100239	0.111124	0.375464	-0.0383451	-0.0102144	-0.0425041	0.258459	0.185199	-0.0329939	-0.00130291	-0.0221261	-0.00650868	4.8208e-05	-0.0171516	0.0481672	0.0715859
hsa-miR-320e	-0.0445388	-0.0979949	0.0779884	0.131894	0.0334883	0.024996	0.0101907	-0.0659306	0.0296912	0.34066	-0.0392759	-0.0471344	0.208511	0.0755516	-0.0699244	0.109086	0.243162	-0.0704293	-0.0338335	0.108558	0.38331	-0.119682	0.299981	0.103192	0.107047	-0.0682795	0.155007	0.135329	-0.0540933	0.212895	-0.0440495	0.0830958	0.373424	0.159172	0.147784	0.13864	0.175505	0.1035	0.112115	0.0843374	-0.0857961	-0.12225	0.12839	0.0758129	0.148178	-0.00444798	0.0748598	0.222718	0.0802168
hsa-miR-3191	-0.047565	-0.085469	0.190464	0.302323	0.229296	-0.0361439	-0.0233019	0.00950372	-0.0752543	0.0745553	-0.0165657	0.0893867	0.216818	-0.0827439	-0.056475	0.2523	-0.0361281	0.135765	0.0769334	0.110147	0.235954	-0.0376072	0.228896	0.134909	0.357874	-0.0248531	0.360381	0.125775	0.108226	0.084163	0.0242441	-0.0366308	0.345944	-0.0696521	0.107786	0.304279	-0.0613115	0.124492	0.104484	0.00597278	-0.0659899	-0.0598179	0.248486	-0.0349006	0.0200998	-0.0718454	-0.06214	0.299234	0.0817562
hsa-miR-2909	-0.00650858	0.119617	0.0336916	0.232147	-0.0685039	-0.0313462	0.206202	-0.0401966	-0.0232635	0.0252706	0.118417	-0.0329116	0.20514	0.250675	-0.046191	0.197113	0.0535918	0.101489	-0.0368443	-0.0725743	0.0473842	0.434203	0.189583	0.111487	-0.0406729	-0.0398514	0.197321	0.223461	0.0351335	-0.0327794	0.253858	-0.0645924	-0.0478459	0.0268122	-0.0107859	0.329398	0.193864	0.0664213	-0.0690457	0.28965	-0.00379075	0.134562	0.11708	0.344548	-0.0165823	0.0836327	0.0396578	-0.0366511	0.0820932
hsa-miR-490-3p	-0.0828321	0.113212	0.256232	0.177219	0.014783	0.306618	-0.0869026	-0.0107308	-0.0337175	0.0704021	-0.0361455	0.221366	-0.0556079	0.22734	0.0975685	0.253613	-0.0769653	0.264739	-0.00370198	0.142263	0.223467	0.196197	-0.0170422	0.301141	-0.0348343	-0.0296117	0.0487724	-0.040832	-0.0217161	-0.024224	0.616756	-0.0346169	-0.037301	-0.059178	-0.0478969	0.346512	0.0302262	-0.0175368	0.129209	-0.000958236	0.0220868	0.320998	-0.0218751	0.240117	-0.00856191	0.26632	0.238866	0.00764035	0.0906432
hsa-miR-188-5p	-0.0520308	0.0818473	-0.00612475	-0.0493617	0.259313	0.0501977	-0.0341861	0.0358317	-0.064739	-0.0374077	0.220184	-0.0425765	0.116021	0.17859	0.124574	0.100198	-0.00713457	-0.0436198	0.270641	0.253297	0.207369	0.381758	0.28387	0.143666	-0.0564412	-0.0560425	0.174512	-0.0458949	0.0954878	0.00352324	0.345503	-0.0119993	0.180392	0.00771748	0.405961	0.252943	-0.0593052	-0.087551	-0.0455814	0.274062	-0.0401119	-0.0587772	0.170135	0.178744	-0.0240343	0.267154	0.0595784	0.413341	0.0981978
hsa-miR-30e*	-0.0138401	0.447833	0.221706	0.220259	-0.056826	-0.0697021	-0.0394233	0.0112557	-0.0561107	0.0878972	-0.000933987	0.22956	0.245839	-0.04894	0.0908553	0.164055	-0.00839065	-0.0727049	0.0808406	0.0317808	0.215996	0.222809	-0.0325461	0.16769	0.123127	0.00464159	-0.0388152	0.0472154	0.235519	0.0150225	0.473052	0.131412	0.176602	0.532728	-0.0397193	-0.0350224	0.207486	0.260884	-0.0618894	-0.0536205	-0.0764708	0.0952863	0.50172	0.442778	0.157316	-0.0236027	-0.0107838	-0.0393332	0.10551
hsa-miR-34a	-0.0297134	0.0355463	0.090085	-0.0117083	0.303829	0.159441	-0.0311391	0.0420143	0.40573	0.437218	0.0201573	0.0630474	0.332985	0.162369	-0.0229745	0.132145	0.211452	0.268917	0.0168102	0.214174	0.234543	-0.0723278	-0.0637385	-0.0414236	0.0747673	-0.052084	0.216009	0.0748964	0.0312477	0.0814047	0.236815	0.236821	0.0574867	0.107593	-0.0245866	0.36176	-0.0503361	0.176118	0.142578	0.0683319	-0.0321105	-0.0588156	0.0783486	0.737972	0.0900089	-0.069303	0.20293	-0.0356531	0.114784
[truncated: 7 more columns]
